# Supplementary material for: Study of the Long-Term Aging of Polypropylene-Made Disposable Surgical Masks and Filtering Facepiece Respirators
Source: Polymers (Basel). 2023 Feb 17;15(4):1001. doi: 10.3390/polym15041001 (PMC9962738; doi:10.3390/polym15041001)
Supplement: Supplementary file 1 [file polymers-15-01001-s001.zip]

Archive with 1 entries (1 files):
- polymers-2193056-supplementary.pdf
